# Supplementary material for: Association of Body Water Balance, Nutritional Risk, and Sarcopenia with Outcome in Patients with Acute Ischemic Stroke: A Single-Center Prospective Study
Source: Nutrients. 2024 Jul 8;16(13):2165. doi: 10.3390/nu16132165 (PMC11243294; doi:10.3390/nu16132165)
Supplement: Supplementary file 1 [file nutrients-16-02165-s001.zip]

Archive with 1 entries (1 files):
- nutrients-3083710-supplementary.xlsx
