# Supplementary material for: Association of Body Water Balance, Nutritional Risk, and Sarcopenia with Outcome in Patients with Acute Ischemic Stroke: A Single-Center Prospective Study
Source: Nutrients. 2024 Jul 8;16(13):2165. doi: 10.3390/nu16132165 (PMC11243294; doi:10.3390/nu16132165)
Supplement: Supplementary file 1 [file nutrients-16-02165-s001.zip › nutrients-3083710-supplementary.xlsx]

## Sheet: dataset
No	Age (y.o.)	Sex / 1: male, 2: female	Height (cm)	Body weight (kg)	BMI (kg/m2)	Albumin (g/dL)	Creatinine (mg/dL)	CRP (mg/dL)	HbA1c (%)	NT–pro-BNP (pg/mL)	NT–pro-BNP > 500	NIHSS score at admission	Length of hospitalization (d)	Urinary tract infection	Pneumonia	Cardiovascular complication	mRS score at discharge	Outcome / 0: good, 1: poor	Days from admission to BIA evaluation	ECW/TBW	Overhydration (ECW/TBW >0.39) / No: 0, Yes: 1	SMI (kg/m2)	High SMI / male: ≥7.0, female: ≥5.7	GNRI	Nutritionally at-risk / GNRI >98: 0, ≤98: 1	Grip strength (kg)	Low grip strength (male: <28, female: <18) / No: 0, Yes: 1	Sarcopenia / No: 0, Yes: 1
1	56	1	168	69	24.4	4	0.91	0.1	6.9	10	0	1	9	0	0	0	0	0	2	0.382	0	7.2	1	105.9	0	31	0	0
2	67	1	173	74	24.7	3.8	0.95	0.1	5.9	692	1	1	15	0	0	0	2	0	1	0.378	0	8.1	1	103.4	0	35	0	0
3	77	1	163.3	78	29.2	4.6	1.05	0.3	5.7	159	0	0	8	0	0	0	0	0	5	0.381	0	8.9	1	123.9	0	45	0	0
4	76	1	164	50	18.6	3.9	1.2	0.33	6.4	241	0	2	38	0	0	0	3	1	19	0.389	0	5.3	0	93.3	1	23	1	1
5	81	1	154.4	49	20.6	3.5	0.66	3.91	7.7	198	0	1	15	0	0	0	0	0	2	0.386	0	5	0	91.1	1	16	1	1
6	57	1	160	55.3	21.6	4.2	0.68	0.1	5	226	0	1	15	0	0	0	1	0	5	0.384	0	6.7	0	103.5	0	35	0	0
7	72	1	161	60	23.1	4.1	0.92	0.1	7.7	721	1	8	20	0	0	0	3	1	8	0.392	1	6.4	0	104.9	0	25	1	1
8	79	2	143	61	29.8	3.9	0.53	0.11	5.5	62	0	2	21	0	0	0	3	1	2	0.386	0	5.7	1	114.6	0	21	0	0
9	79	1	168	62.4	22.1	4.2	1.2	0.12	5.8	35	0	3	13	0	0	0	1	0	8	0.389	0	7.2	1	104.4	0	20	1	0
10	87	1	165	66	24.2	4	1.22	0.13	5.6	406	0	0	24	0	0	0	2	0	15	0.383	0	6.4	0	105.5	0	27	1	1
11	83	2	135.3	35	19.1	2.7	0.73	10.02	5.6	1595	1	2	17	0	0	0	3	1	7	0.403	1	4.5	0	76.4	1	9	1	1
12	78	1	165	57	20.9	3.9	0.78	0.1	6.6	522	1	1	26	0	0	0	1	0	7	0.389	0	5.5	0	97.8	1	22	1	1
13	86	2	150.2	53	23.5	3.8	0.8	0.14	5.5	234	0	1	11	0	0	0	1	0	5	0.39	0	5.8	1	101.1	0	20	0	0
14	79	2	154.6	54.9	23	4.4	0.64	0.1	6.2	131	0	2	12	0	0	0	0	0	1	0.386	0	5.7	1	109.1	0	22	0	0
15	74	1	165.9	66.4	24.1	4.3	0.97	0.1	6.3	259	0	0	11	0	0	0	0	0	9	0.376	0	7.3	1	109.8	0	35	0	0
16	86	2	138.3	48	25.1	3.5	0.58	0.1	6.2	1164	1	1	16	0	0	0	1	0	7	0.391	1	5.2	0	99.7	0	16	1	1
17	67	2	159.1	54.1	21.4	4.7	0.52	0.1	5.9	2280	1	1	18	0	0	0	1	0	8	0.397	1	7	1	110.5	0	25	0	0
18	90	1	156	58.9	24.2	4.1	1.15	0.1	5.9	467	0	2	14	0	0	0	1	0	7	0.39	0	6.9	0	106.9	0	30	0	0
19	72	1	164.1	53.5	19.9	4.3	0.57	0.11	7.8	474	0	3	21	0	0	0	4	1	10	0.392	1	5.5	0	101.7	0	19	1	1
20	85	1	161.8	56.75	21.7	3.5	0.77	1.19	8.6			4	17	0	0	0	5	1	4	0.38	0	6.1	0	93.2	1	20	1	1
21	80	2	148	49.6	22.6	3.8	1.37	0.1	8	759	1	1	51	1	0	1	2	0	11	0.405	1	6.9	1	99.5	0	11	1	0
22	78	1	165	72.3	26.6	5	0.72	0.16	6.4	34	0	2	21	0	1	0	4	1	1	0.381	0	6.7	0	124.8	0	20	1	1
23	81	2	145.3	48.4	22.9	4.2	0.7	0.19	6			3	11	0	0	0	1	0	7	0.388	0	5.2	0	106	0	15	1	1
24	73	1	159.9	54.4	21.3	4.1	0.86	0.71	5.7	37	0	0	13	0	0	0	1	0	9	0.373	0	6.1	0	101.4	0	26	1	1
25	71	1	167.2	67.9	24.3	3.8	0.69	0.1	5.1	314	0	3	18	0	0	0	4	1	5	0.366	0	8.7	1	102.6	0	21	1	0
26	72	1	164	60.8	22.6	4.6	0.73	0.1	6.3	708	1	0	8	0	0	0	0	0	7	0.38	0	7	1	111.3	0	28	0	0
27	81	2	149	48	21.6	3.7	0.49	0.19	5.4	170	0	5	13	1	0	0	4	1	9	0.378	0	5.6	0	96.1	1	5	1	1
28	46	1	172.3	69.9	23.5	3.7	1.64	0.43	8.8	159	0	4	11	0	0	0	1	0	8	0.375	0	7.1	1	99.7	0	33	0	0
29	81	2	150.9	53.4	23.5	3.9	0.66	0.84	6.2	1054	1	3	13	0	0	0	3	1	9	0.398	1	4.9	0	102.5	0	9	1	1
30	69	1	161	52.3	20.2	3.7	1.39	0.1	7.5	169	0	3	18	0	0	0	3	1	7	0.381	0	6.8	0	93.3	1	31	0	0
31	83	2	135	34	18.7	3.3	0.61	0.12	5.5	931	1	1	16	0	0	0	0	0	9	0.408	1	5.1	0	84.5	1	6	1	1
32	52	2	155.1	56.5	23.5	4.5	0.88	0.1	5.3	2689	1	0	16	0	0	0	1	0	9	0.381	0	5.9	1	111.5	0	18	0	0
33	60	1	168	75.8	26.9	4	0.88	0.77	5.8	115	0	1	10	0	0	0	0	0	7	0.379	0	7.6	1	110.5	0	31	0	0
34	43	1	176	67.7	21.9	4.2	1.05	0.12	5.6	16	0	0	10	0	0	0	0	0	6	0.374	0	7.1	1	104	0	40	0	0
35	73	1	170	70	24.2	3.7	0.69	0.52	6.2	151	0	5	20	0	0	0	4	1	18	0.392	1	6.7	0	101	0	21	1	1
36	81	1	157.8	65.5	26.3	4.2	1.05	0.1	6	603	1	3	4	0	0	0	0	0	3	0.386	0	6.7	0	112.4	0	27	1	1
37	80	1	163	68	25.6	4.4	2.12	0.26	6.1	612	1	3	30	1	0	0	4	1	13	0.386	0	6.7	0	114	0	30	0	0
38	78	2	153	59	25.2	3.4	0.58	0.34	5.9	48	0	1	16	0	0	0	4	1	11	0.389	0	5.8	1	98.4	0	24	0	0
39	80	1	170	63	21.8	4.2	0.89	0.16	5.3			6	30	1	0	0	1	0	7	0.356	0	7.6	1	103.9	0	40	0	0
40	68	1	177	75.5	24.1	4.5	0.76	0.1	5.5	114	0	0	15	0	0	0	1	0	8	0.377	0	7.5	1	112.7	0	35	0	0
41	61	1	164.8	69.7	25.7	4.8	0.67	0.45	5.8	151	0	0	6	0	0	0	0	0	3	0.368	0	7.4	1	120.1	0	36	0	0
42	85	1	158.6	61.8	24.6	4.1	0.93	0.1	6.1	220	0	5	23	0	0	0	3	1	10	0.387	0	6.5	0	107.6	0	20	1	1
43	79	2	140.2	47.6	24.2	3.9	0.64	0.1	6	53	0	3	33	0	0	0	4	1	8	0.357	0	6	1	104	0	21	0	0
44	93	2	143	35.2	17.2	3.6	0.53	0.1	6.3	4972	1	12	50	0	1	1	5	1	16	0.405	1	3.4	0	86.2	1	0	1	1
45	36	1	176.9	66.1	21.1	4.4	1.11	2.27	4.8	1017	1	2	16	0	0	0	1	0	12	0.376	0	7.5	1	105.6	0	34	0	0
46	48	1	164	75	27.9	4.2	1.15	0.21	8	90	0	1	9	0	0	0	2	0	9	0.381	0	8.3	1	115.4	0	22	1	0
47	49	1	169	74.4	26	4.6	0.75	0.21	6.1	75	0	4	15	0	0	0	1	0	14	0.367	0	7.9	1	117.9	0	34	0	0
48	52	2	154.4	57.6	24.2	4.3	0.82	0.1	5.5	551	1	1	12	0	0	0	0	0	6	0.379	0	6.3	1	109.8	0	15	1	0
49	86	1	175	51.1	16.7	3.1	0.97	4.02	5.8	2863	1	4	24	1	0	0	5	1	7	0.404	1	6.2	0	77.8	1	3	1	1
50	77	1	165	65	23.9	4.7	0.86	0.15	5.8	126	0	2	18	0	0	0	0	0	4	0.373	0	7.1	1	115.2	0	22	1	0
51	55	1	166	83	30.1	5	0.92	0.33	5.7	162	0	0	10	0	0	0	0	0	3	0.366	0	8.4	1	131.5	0	33	0	0
52	95	1	165	63	23.1	4.1	1.37	0.1	5.9	2485	1	18	50	1	1	0	5	1	21	0.363	0	7.8	1	104.9	0	15	1	0
53	48	1	168	52	18.4	3.7	0.67	0.1	8.6	212	0	1	17	0	0	0	2	0	8	0.395	1	6.9	0	90	1	24	1	1
54	54	2	163.7	76.1	28.4	4.4	0.66	0.12	6.3	10	0	1	7	0	0	0	0	0	4	0.378	0	6.9	1	119.3	0	32	0	0
55	31	1	158	65	26	3.9	0.85	0.34	5.9	133	0	2	16	0	0	0	1	0	13	0.37	0	6.9	0	107.4	0	25	1	1
56	51	1	165	79	29	3.4	0.68	0.1	5.4	195	0	4	30	0	0	1	4	1	7	0.377	0	7.9	1	105.6	0	33	0	0
57	85	2	155.6	53.1	21.9	3.7	1.32	1.32	7.5	392	0	3	21	1	0	0	3	1	6	0.4	1	5.1	0	96.7	1	11	1	1
58	87	2	159.3	58	22.9	4.3	1.01	0.27	5.8	1392	1	0	11	0	0	0	0	0	7	0.39	0	5.9	1	107.3	0	18	0	0
59	77	1	170	72	24.9	3.5	0.76	0.1	6	153	0	1	22	0	0	0	1	0	12	0.385	0	7.4	1	99.3	0	29	0	0
60	73	1	164.6	62.9	23.2	4.2	0.68	0.23	5.9	81	0	1	20	0	0	0	2	0	11	0.376	0	7.4	1	106.5	0	30	0	0
61	72	1	175	68	22.2	4.1	0.61	0.1	5.9	221	0	1	15	0	0	0	4	1	4	0.396	1	6.9	0	103.1	0	9	1	1
62	61	1	160.5	49.7	19.3	4.3	1.22	0.1	6.6	764	1	1	17	0	0	0	2	0	9	0.366	0	6.3	0	100.6	0	20	1	1
63	88	1	160.9	63	24.3	3.4	0.88	1.21	5.6	551	1	19	28	0	1	0	5	1	24	0.394	1	6.5	0	96.8	1	11	1	1
64	72	1	160	60	23.4	3.3	4.62	0.17	5.9	3253	1	2	37	0	0	0	4	1	7	0.392	1	6.5	0	93.6	1	6	1	1
65	66	1	171.4	70.8	24.1	4.8	0.8	0.1	10.3	115	0	1	9	0	0	0	1	0	5	0.381	0	8	1	117.2	0	38	0	0
66	90	2	149.1	55.3	24.9	4.4	0.67	0.1	6.2	87	0	0	13	0	0	0	2	0	8	0.389	0	5.7	1	112.7	0	22	0	0
67	51	1	170	109	37.7	4.3	0.75	0.22	7.6	61	0	1	10	0	0	0	1	0	7	0.372	0	9.8	1	135.5	0	49	0	0
68	66	2	166	77	27.9	3.9	0.7	0.1	5.3			1	19	0	0	0	4	1	4	0.399	1	7.4	1	111	0	22	0	0
69	50	1	169	69.6	24.4	4.1	0.69	0.14	6.6	15	0	1	11	0	0	0	2	0	9	0.373	0	6.9	0	107.2	0	29	0	0
70	79	1	172.8	71.5	23.9	4.5	1.9	0.32	6.3	1103	1	2	13	0	0	0	0	0	8	0.385	0	7.3	1	112.4	0	32	0	0
71	73	1	157	62	25.2	3.9	0.68	1.05	6	561	1	4	10	0	0	0	1	0	8	0.373	0	7.3	1	105.7	0	27	1	0
72	19	1	168	66.4	23.5	4.7	0.91	0.1	5.2	14	0	1	11	0	0	0	0	0	10	0.359	0	7.5	1	114.6	0	41	0	0
73	82	1	166	58	21	4.1	1.53	0.1	6.5	312	0	4	20	0	0	0	4	1	8	0.374	0	6.8	0	100.9	0	27	1	1
74	87	2	158	53	21.2	3.9	0.81	0.14	5.5	781	1	2	26	0	0	0	3	1	0	0.396	1	4.9	0	98.3	0	15	1	1
75	80	1	168	60	21.3	4.5	1.06	0.1	6	66	0	1	28	0	1	0	2	0	6	0.385	0	6.4	0	107.3	0	25	1	1
76	89	2	152	50	21.6	3.6	0.84	0.12	5.6	2899	1	5	26	0	0	1	3	1	7	0.41	1	6.1	1	94.6	1	12	1	0
77	65	1	175	81.5	26.6	5	0.83	0.32	5.8	42	0	1	8	0	0	0	0	0	6	0.377	0	7.4	1	124.9	0	31	0	0
78	96	2	140	45	23	3.7	1.12	8.16	6.3	3916	1	30	14	1	1	0	5	1	9	0.393	1	3.8	0	98.6	0	0	1	1
79	65	2	149.3	42.9	19.2	4.6	0.5	0.1	5.7	125	0	1	14	0	0	0	1	0	7	0.387	0	5.1	0	105	0	18	0	0
80	81	1	160	68	26.6	3.6	0.95	0.16	6.6	1373	1	7	16	0	0	0	4	1	8	0.395	1	8	1	104	0	32	0	0
81	82	2	138.7	52.2	27.1	3.9	1.59	0.36	6.4	207	0	0	31	0	0	1	0	0	8	0.386	0	5.8	1	109.5	0	18	0	0
82	76	1	165	38.8	14.3	4.1	0.99	0.25	5.7	222	0	3	12	0	0	0	4	1	7	0.377	0	5.7	0	88.1	1	26	1	1
83	84	2	152.5	64.1	27.6	4.8	0.52	0.1	7	174	0	0	33	0	0	0	3	1	8	0.398	1	5.7	1	123.7	0	5	1	0
84	66	1	162	67.7	25.8	4.2	1.03	2.97	6.9	104	0	7	14	0	1	0	5	1	9	0.385	0	7.2	1	111.4	0	12	1	0
85	73	2	148.2	40	18.2	4	0.74	0.1	5.7	264	0	1	12	0	0	0	1	0	9	0.388	0	4.9	0	94.1	1	16	1	1
86	79	1	157.2	52.8	21.4	4.3	1.12	0.11	7.4	1673	1	0	45	0	0	0	1	0	11	0.388	0	8.1	1	104.5	0	24	1	0
87	69	2	148	63.1	28.8	3.7	0.91	0.1	6.4	3122	1	0	10	0	0	0	1	0	3	0.393	1	6	1	109.7	0	18	0	0
88	72	1	180	80.1	24.7	3.7	0.88	0.1	7.4	298	0	0	22	0	0	0	3	1	4	0.384	0	7.8	1	102	0	42	0	0
89	85	1	163	60	22.6	3.6	1.79	0.1	5.7	209	0	4	18	0	0	0	3	1	6	0.397	1	6.4	0	96.4	1	22	1	1
90	78	2	155	52.4	21.8	3.9	0.81	0.1	5.9	155	0	4	15	0	0	0	3	1	6	0.385	0	5.3	0	99.4	0	11	1	1
91	87	1	170	65	22.5	4.1	1.79	0.1	6.7	377	0	4	14	0	1	0	6	1	8	0.393	1	6.3	0	103.7	0	11	1	1
92	76	1	161.7	58.5	22.4	4.3	1.02	0.76	5.7	1115	1	1	10	0	0	0	1	0	1	0.375	0	6.9	0	106.4	0	32	0	0
93	75	2	142.2	54.4	26.9	4.2	0.49	0.1	6.9	75	0	1	15	1	0	0	1	0	8	0.387	0	5.9	1	113.5	0	14	1	0
94	75	2	147	42.5	19.7	4.4	0.52	0.1	5.3	142	0	1	12	0	0	0	1	0	3	0.376	0	5	0	102.8	0	15	1	1
95	83	1	154	60	25.3	4.5	1.12	0.1	5.7	130	0	4	9	0	0	0	1	0	1	0.383	0	6.2	0	115	0	30	0	0
96	92	1	160	48.3	18.9	3	0.83	2.99	5.4	6581	1	15	18	1	0	0	5	1	11	0.406	1	5.6	0	80.4	1	3	1	1
97	83	2	150	58	25.8	4.5	0.53	1.38	6.2	1525	1	6	27	1	0	0	4	1	16	0.393	1	5.1	0	115.9	0	8	1	1
98	78	1	170.2	70	24.2	4.1	0.9	0.25	6.3	1493	1	7	10	0	0	0	1	0	7	0.377	0	7.7	1	106.9	0	0	1	0
99	79	1	150.6	56.2	24.8	3.8	0.91	0.1	5.4	137	0	1	18	0	0	0	2	0	7	0.383	0	6.2	0	103.5	0	21	1	1
100	80	1	165	71.4	26.2	4.1	0.8	0.1	7.5	127	0	1	33	0	0	0	4	1	8	0.388	0	8.2	1	110.8	0	33	0	0
101	81	2	149.4	75.4	33.8	4.4	0.88	0.16	7.7	97	0	1	12	0	0	0	2	0	7	0.393	1	7.8	1	129.5	0	20	0	0
102	73	2	154	58.2	24.5	4.3	0.89	0.48	6.1	69	0	3	12	0	0	0	1	0	4	0.38	0	6.6	1	110.5	0	17	1	0
103	53	2	159.3	57.6	22.7	3.4	10.06	0.19	5.2	7099	1	4	13	0	0	0	2	0	5	0.389	0	6.8	1	93.6	1	19	0	0
104	99	2	150	47	20.9	3.9	0.89	1	7.6	3878	1	2	18	1	0	0	5	1	10	0.407	1	4.5	0	97.7	1	2	1	1
105	87	1	148	51.2	23.4	3.4	1.14	3.4	6.2	9463	1	3	67	1	1	0	4	1	14	0.389	0	6.3	0	94.9	1	10	1	1
106	60	1	171	72	24.6	3.9	0.86	0.25	6.3	13	0	0	12	0	0	0	0	0	10	0.377	0	7.9	1	104.7	0	36	0	0
107	75	1	169.9	63.9	22.1	3.7	1.1	1.32	6.3	1574	1	2	12	0	0	0	0	0	6	0.398	1	6.5	0	97.1	1	27	1	1
108	77	2	150	45.5	20.2	3.5	2.6	0.42	10.8			19	37	0	0	0	3	1	9	0.399	1	4.7	0	90.4	1	0	1	1
109	59	2	159.6	52.8	20.7	4.4	0.62	0.63	5.7	412	0	2	12	0	0	0	2	0	7	0.386	0	5.3	0	104.8	0	21	0	0
110	58	2	151.2	43.5	19	3.9	0.59	0.51	5.4	133	0	2	7	0	0	0	1	0	3	0.376	0	5.3	0	94.1	1	20	0	0
111	72	1	164.7	57	21	4.2	0.74	0.1	6	118	0	6	14	0	0	0	1	0	2	0.385	0	6.3	0	102.4	0	32	0	0
